# Supplementary material for: The Clinical Impact of the Omicron Variant on Octogenarian Hospitalized COVID-19 Patients: The Results from CoviCamp Cohort
Source: Biomedicines. 2025 Jun 26;13(7):1563. doi: 10.3390/biomedicines13071563 (PMC12292787; doi:10.3390/biomedicines13071563)
Supplement: Supplementary file 1 [file biomedicines-13-01563-s001.zip]

Archive with 1 entries (1 files):
- biomedicines-3635461-supplementary.pdf
